# Supplementary material for: Detection of Feline Coronavirus in Feline Effusions by Immunofluorescence Staining and Reverse Transcription Polymerase Chain Reaction
Source: Pathogens. 2020 Aug 25;9(9):698. doi: 10.3390/pathogens9090698 (PMC7559213; doi:10.3390/pathogens9090698)
Supplement: Supplementary file 1 [file pathogens-09-00698-s001.zip]

Archive with 1 entries (1 files):
- pathogens-884879-suppl.docx
